# Supplementary material for: Self-Supervised Text-Vision Alignment for Automated Brain MRI Abnormality Detection: A Multicenter Study (ALIGN Study)
Source: Radiol Artif Intell. 2025 Nov 26;8(2):e240619. doi: 10.1148/ryai.240619 (PMC13019336; doi:10.1148/ryai.240619)
Supplement: Conflicts of Interest [file ryai240619coi.zip]

Archive with 29 entries (29 files):
- 522185712_82155357_1744777541987.pdf
- 522185713_82191720_1744196901049.pdf
- 522185714_82191685_1744213280299.pdf
- 522185716_72089797_1743510140893.pdf
- 522185718_124704941_1743674478395.pdf
- 522185719_124704948_1745527531857.pdf
- 522185720_124704965_1743501970254.pdf
- 522185721_123609269_1745527695365.pdf
- 522185722_98454657_1743264852518.pdf
- 522185733_123609290_1743196248160.pdf
- 522185737_72907752_1743679458335.pdf
- 522185741_48754031_1743675207220.pdf
- 522185742_82191948_1743178262520.pdf
- 522185744_131433321_1743262681365.pdf
- 522185747_131433373_1743185491277.pdf
- 522185748_131433416_1743952333239.pdf
- 522185752_131433469_1743258747112.pdf
- 522185753_114630558_1743305608660.pdf
- 522185755_131433491_1743410590164.pdf
- 522185757_103187663_1743336928415.pdf
- 522185758_131433510_1743177038388.pdf
- 522185766_131433539_1743181410809.pdf
- 522185769_107195474_1743181226014.pdf
- 522185770_57071931_1743504303852.pdf
- 522185771_131433563_1744288034649.pdf
- 522185773_78238259_1743182834658.pdf
- 530613242_124705003_1748851876766.pdf
- 530613250_123609375_1750847559571.pdf
- 530613280_131433521_1749470239634.pdf
